# Supplementary material for: Mitochondrial dysfunction in adult midbrain dopamine neurons triggers an early immune response
Source: PLoS Genet. 2021 Sep 27;17(9):e1009822. doi: 10.1371/journal.pgen.1009822 (PMC8496783; doi:10.1371/journal.pgen.1009822)
Supplement: S1 Table — (XLSX) [file pgen.1009822.s004.xlsx]

## Sheet: Sheet1
Gene ID	log2(FC)	padj	Gene description
Pgc	18.2164	5.13306e-07	"progastricsin (pepsinogen C) [Source:MGI Symbol;Acc:MGI:98909]"
Oaf	7.35562	0.00420117	"OAF homolog (Drosophila) [Source:MGI Symbol;Acc:MGI:94852]"
Tmem37	7.23585	0.000970053	"transmembrane protein 37 [Source:MGI Symbol;Acc:MGI:2157899]"
Grap	6.89248	4.52108e-10	"GRB2-related adaptor protein [Source:MGI Symbol;Acc:MGI:1918770]"
Ccl2	6.88355	2.71058e-10	"chemokine (C-C motif) ligand 2 [Source:MGI Symbol;Acc:MGI:98259]"
Casp8	6.67789	6.31378e-08	"caspase 8 [Source:MGI Symbol;Acc:MGI:1261423]"
Cxcl10	6.5533	0.000110814	"chemokine (C-X-C motif) ligand 10 [Source:MGI Symbol;Acc:MGI:1352450]"
Cd180	6.47944	1.82215e-07	"CD180 antigen [Source:MGI Symbol;Acc:MGI:1194924]"
Ccr5	6.47596	5.46407e-06	"chemokine (C-C motif) receptor 5 [Source:MGI Symbol;Acc:MGI:107182]"
Cass4	6.46327	0.00223857	"Cas scaffolding protein family member 4 [Source:MGI Symbol;Acc:MGI:2444482]"
Emr1	6.44329	1.37103e-13	"EGF-like module containing, mucin-like, hormone receptor-like sequence 1 [Source:MGI Symbol;Acc:MGI:106912]"
Nupr1	6.43207	1.11328e-09	"nuclear protein transcription regulator 1 [Source:MGI Symbol;Acc:MGI:1891834]"
Ltc4s	6.32318	2.44905e-06	"leukotriene C4 synthase [Source:MGI Symbol;Acc:MGI:107498]"
Fcrl1	6.24481	0.000504275	"Fc receptor-like 1 [Source:MGI Symbol;Acc:MGI:2442862]"
Alox5	6.21988	2.57551e-05	"arachidonate 5-lipoxygenase [Source:MGI Symbol;Acc:MGI:87999]"
Fli1	6.10319	7.16225e-07	"Friend leukemia integration 1 [Source:MGI Symbol;Acc:MGI:95554]"
Slamf6	6.01499	0.00718978	"SLAM family member 6 [Source:MGI Symbol;Acc:MGI:1353620]"
Edn1	6.00226	0.000480053	"endothelin 1 [Source:MGI Symbol;Acc:MGI:95283]"
Arhgap25	5.98951	2.38197e-07	"Rho GTPase activating protein 25 [Source:MGI Symbol;Acc:MGI:2443687]"
Ms4a6d	5.97698	1.06648e-07	"membrane-spanning 4-domains, subfamily A, member 6D [Source:MGI Symbol;Acc:MGI:1916024]"
Fas	5.96628	2.53778e-06	"Fas (TNF receptor superfamily member 6) [Source:MGI Symbol;Acc:MGI:95484]"
Itprip	5.88003	0.00372343	"inositol 1,4,5-triphosphate receptor interacting protein [Source:MGI Symbol;Acc:MGI:3042776]"
Ripk3	5.86892	0.000114619	"receptor-interacting serine-threonine kinase 3 [Source:MGI Symbol;Acc:MGI:2154952]"
Plau	5.82261	5.83448e-05	"plasminogen activator, urokinase [Source:MGI Symbol;Acc:MGI:97611]"
Irf8	5.72334	0.000318253	"interferon regulatory factor 8 [Source:MGI Symbol;Acc:MGI:96395]"
Susd3	5.71332	1.21974e-08	"sushi domain containing 3 [Source:MGI Symbol;Acc:MGI:1913579]"
Rasgrp3	5.69683	1.93631e-06	"RAS, guanyl releasing protein 3 [Source:MGI Symbol;Acc:MGI:3028579]"
AI607873	5.68947	0.00109315	"expressed sequence AI607873 [Source:MGI Symbol;Acc:MGI:2138302]"
Hcls1	5.61883	0.000410464	"hematopoietic cell specific Lyn substrate 1 [Source:MGI Symbol;Acc:MGI:104568]"
H2-Ob	5.57998	0.00153789	"histocompatibility 2, O region beta locus [Source:MGI Symbol;Acc:MGI:95925]"
Siglece	5.57423	0.00237065	"sialic acid binding Ig-like lectin E [Source:MGI Symbol;Acc:MGI:1932475]"
Bcl2a1b	5.57323	2.19782e-20	"B cell leukemia/lymphoma 2 related protein A1b [Source:MGI Symbol;Acc:MGI:1278326]"
Laptm5	5.56229	1.30609e-15	"lysosomal-associated protein transmembrane 5 [Source:MGI Symbol;Acc:MGI:108046]"
Crybb1	5.55087	0.000110814	"crystallin, beta B1 [Source:MGI Symbol;Acc:MGI:104992]"
Cd84	5.50871	0.000239099	"CD84 antigen [Source:MGI Symbol;Acc:MGI:1336885]"
C1qc	5.49947	3.62459e-10	"complement component 1, q subcomponent, C chain [Source:MGI Symbol;Acc:MGI:88225]"
Pld4	5.47629	1.82215e-07	"phospholipase D family, member 4 [Source:MGI Symbol;Acc:MGI:2144765]"
Ccl9	5.46227	6.8414e-07	"chemokine (C-C motif) ligand 9 [Source:MGI Symbol;Acc:MGI:104533]"
Fgd2	5.45348	0.00198721	"FYVE, RhoGEF and PH domain containing 2 [Source:MGI Symbol;Acc:MGI:1347084]"
Tlr1	5.4509	0.00364386	"toll-like receptor 1 [Source:MGI Symbol;Acc:MGI:1341295]"
Itgam	5.44418	5.67319e-13	"integrin alpha M [Source:MGI Symbol;Acc:MGI:96607]"
Il1a	5.43183	3.04793e-14	"interleukin 1 alpha [Source:MGI Symbol;Acc:MGI:96542]"
Fblim1	5.42692	0.00109315	"filamin binding LIM protein 1 [Source:MGI Symbol;Acc:MGI:1921452]"
Slfn2	5.41958	6.11646e-11	"schlafen 2 [Source:MGI Symbol;Acc:MGI:1313258]"
Lilrb4	5.40727	1.17997e-06	"leukocyte immunoglobulin-like receptor, subfamily B, member 4 [Source:MGI Symbol;Acc:MGI:102701]"
Ccr1	5.40186	1.74058e-06	"chemokine (C-C motif) receptor 1 [Source:MGI Symbol;Acc:MGI:104618]"
Cd53	5.39767	9.71895e-16	"CD53 antigen [Source:MGI Symbol;Acc:MGI:88341]"
Plaur	5.37696	5.32242e-12	"plasminogen activator, urokinase receptor [Source:MGI Symbol;Acc:MGI:97612]"
Casp1	5.36889	0.000142301	"caspase 1 [Source:MGI Symbol;Acc:MGI:96544]"
Il1b	5.33583	0.000622483	"interleukin 1 beta [Source:MGI Symbol;Acc:MGI:96543]"
Tnfaip8	5.33094	0.000121918	TNF Alpha Induced Protein 8
Fcgr3	5.31719	3.55188e-11	"Fc receptor, IgG, low affinity III [Source:MGI Symbol;Acc:MGI:95500]"
Ccl6	5.29786	0.00102698	"chemokine (C-C motif) ligand 6 [Source:MGI Symbol;Acc:MGI:98263]"
Rac2	5.29524	7.31356e-12	"RAS-related C3 botulinum substrate 2 [Source:MGI Symbol;Acc:MGI:97846]"
Vav1	5.28643	9.38145e-05	"vav 1 oncogene [Source:MGI Symbol;Acc:MGI:98923]"
Cd74	5.27236	5.53776e-05	"CD74 antigen (invariant polypeptide of major histocompatibility complex, class II antigen-associated) [Source:MGI Symbol;Acc:MGI:96534]"
Rbm47	5.26935	1.93631e-06	"RNA binding motif protein 47 [Source:MGI Symbol;Acc:MGI:2384294]"
Itgb2	5.26383	3.80761e-09	"integrin beta 2 [Source:MGI Symbol;Acc:MGI:96611]"
Csf1r	5.25566	2.23572e-11	"colony stimulating factor 1 receptor [Source:MGI Symbol;Acc:MGI:1339758]"
Samsn1	5.2525	0.0081357	"SAM domain, SH3 domain and nuclear localization signals, 1 [Source:MGI Symbol;Acc:MGI:1914992]"
Cyba	5.2462	8.79958e-09	"cytochrome b-245, alpha polypeptide [Source:MGI Symbol;Acc:MGI:1316658]"
Stx11	5.24607	0.000914189	"syntaxin 11 [Source:MGI Symbol;Acc:MGI:1921982]"
Adora3	5.24247	0.00603755	Adenosine A3 Receptor
Apbb1ip	5.23459	3.08368e-05	"amyloid beta (A4) precursor protein-binding, family B, member 1 interacting protein [Source:MGI Symbol;Acc:MGI:1861354]"
Bcl2a1d	5.2184	3.45884e-09	"B cell leukemia/lymphoma 2 related protein A1d [Source:MGI Symbol;Acc:MGI:1278325]"
Ccl12	5.21005	1.76665e-11	"chemokine (C-C motif) ligand 12 [Source:MGI Symbol;Acc:MGI:108224]"
Ptafr	5.19936	5.71985e-08	"platelet-activating factor receptor [Source:MGI Symbol;Acc:MGI:106066]"
S1pr1	5.18805	0.000434642	"sphingosine-1-phosphate receptor 1 [Source:MGI Symbol;Acc:MGI:1096355]"
Clec5a	5.17674	7.42369e-07	"C-type lectin domain family 5, member a [Source:MGI Symbol;Acc:MGI:1345151]"
Ctss	5.16502	3.04793e-14	"cathepsin S [Source:MGI Symbol;Acc:MGI:107341]"
Cmtm7	5.16413	0.0109846	"CKLF-like MARVEL transmembrane domain containing 7 [Source:MGI Symbol;Acc:MGI:2447166]"
Cox6a2	5.16214	8.79958e-09	"cytochrome c oxidase subunit VIa polypeptide 2 [Source:MGI Symbol;Acc:MGI:104649]"
Spi1	5.15993	2.38197e-07	"spleen focus forming virus (SFFV) proviral integration oncogene [Source:MGI Symbol;Acc:MGI:98282]"
Bank1	5.14931	0.0379595	"B cell scaffold protein with ankyrin repeats 1 [Source:MGI Symbol;Acc:MGI:2442120]"
Arhgap9	5.13598	0.00165347	"Rho GTPase activating protein 9 [Source:MGI Symbol;Acc:MGI:2143764]"
C1qb	5.08782	5.67319e-13	"complement component 1, q subcomponent, beta polypeptide [Source:MGI Symbol;Acc:MGI:88224]"
Fcrls	5.08651	4.30097e-10	"Fc receptor-like S, scavenger receptor [Source:MGI Symbol;Acc:MGI:1933397]"
Lfng	5.08606	0.0246803	"LFNG O-fucosylpeptide 3-beta-N-acetylglucosaminyltransferase [Source:MGI Symbol;Acc:MGI:1095413]"
Adap2	5.07811	0.0233023	"ArfGAP with dual PH domains 2 [Source:MGI Symbol;Acc:MGI:2663075]"
Tnf	5.06687	3.08607e-10	"tumor necrosis factor [Source:MGI Symbol;Acc:MGI:104798]"
Nlrp3	5.06492	1.74058e-06	"NLR family, pyrin domain containing 3 [Source:MGI Symbol;Acc:MGI:2653833]"
Xcr1	5.06313	0.0388657	"chemokine (C motif) receptor 1 [Source:MGI Symbol;Acc:MGI:1346338]"
Irf5	5.05631	1.5648e-05	nterferon Regulatory Factor 5
Gna15	5.04481	0.0157956	"guanine nucleotide binding protein, alpha 15 [Source:MGI Symbol;Acc:MGI:95770]"
C5ar1	5.03201	5.05489e-13	"complement component 5a receptor 1 [Source:MGI Symbol;Acc:MGI:88232]"
Ctsc	5.01531	3.04793e-14	"cathepsin C [Source:MGI Symbol;Acc:MGI:109553]"
Fcer1g	5.01027	3.92539e-16	"Fc receptor, IgE, high affinity I, gamma polypeptide [Source:MGI Symbol;Acc:MGI:95496]"
Slc15a3	5.00404	3.04793e-14	"solute carrier family 15, member 3 [Source:MGI Symbol;Acc:MGI:1929691]"
Cd48	4.9906	0.0067111	"CD48 antigen [Source:MGI Symbol;Acc:MGI:88339]"
Ccl3	4.98696	1.55613e-07	"chemokine (C-C motif) ligand 3 [Source:MGI Symbol;Acc:MGI:98260]"
Ecscr	4.97017	6.52079e-10	"endothelial cell surface expressed chemotaxis and apoptosis regulator [Source:MGI Symbol;Acc:MGI:1915795]"
Gsdmd	4.96916	1.02034e-06	"gasdermin D [Source:MGI Symbol;Acc:MGI:1916396]"
Myo1f	4.95365	8.13721e-05	"myosin IF [Source:MGI Symbol;Acc:MGI:107711]"
Tmem119	4.93802	8.57834e-07	"transmembrane protein 119 [Source:MGI Symbol;Acc:MGI:2385228]"
Cx3cr1	4.93322	1.97253e-06	"chemokine (C-X3-C) receptor 1 [Source:MGI Symbol;Acc:MGI:1333815]"
Ccl4	4.92368	5.96096e-06	"chemokine (C-C motif) ligand 4 [Source:MGI Symbol;Acc:MGI:98261]"
Cfh	4.92286	1.13143e-07	"complement component factor h [Source:MGI Symbol;Acc:MGI:88385]"
Ctsh	4.9195	0.00021033	"cathepsin H [Source:MGI Symbol;Acc:MGI:107285]"
P2ry13	4.91932	1.5512e-06	"purinergic receptor P2Y, G-protein coupled 13 [Source:MGI Symbol;Acc:MGI:1921441]"
Sepp1	4.91655	7.02146e-14	"selenoprotein P, plasma, 1 [Source:MGI Symbol;Acc:MGI:894288]"
Casp4	4.90182	1.80381e-13	"caspase 4, apoptosis-related cysteine peptidase [Source:MGI Symbol;Acc:MGI:107700]"
Prdm1	4.8653	0.00929165	"PR domain containing 1, with ZNF domain [Source:MGI Symbol;Acc:MGI:99655]"
Fcgr2b	4.86215	1.82215e-07	"Fc receptor, IgG, low affinity IIb [Source:MGI Symbol;Acc:MGI:95499]"
Sla	4.85367	3.68089e-05	"src-like adaptor [Source:MGI Symbol;Acc:MGI:104295]"
Srgn	4.85133	3.87634e-13	"serglycin [Source:MGI Symbol;Acc:MGI:97756]"
Tyrobp	4.82686	6.36504e-12	"TYRO protein tyrosine kinase binding protein [Source:MGI Symbol;Acc:MGI:1277211]"
Ncf4	4.82159	0.00767252	"neutrophil cytosolic factor 4 [Source:MGI Symbol;Acc:MGI:109186]"
Siglech	4.81676	2.27976e-07	"sialic acid binding Ig-like lectin H [Source:MGI Symbol;Acc:MGI:2443256]"
Cd52	4.80707	3.03e-12	"CD52 antigen [Source:MGI Symbol;Acc:MGI:1346088]"
Rasal3	4.80082	0.00268493	"RAS protein activator like 3 [Source:MGI Symbol;Acc:MGI:2444128]"
C5ar2	4.79852	0.00682794	"complement component 5a receptor 2 [Source:MGI Symbol;Acc:MGI:2442013]"
Btk	4.79255	0.0479841	"Bruton agammaglobulinemia tyrosine kinase [Source:MGI Symbol;Acc:MGI:88216]"
C3ar1	4.78466	2.88826e-09	"complement component 3a receptor 1 [Source:MGI Symbol;Acc:MGI:1097680]"
Batf3	4.78396	0.0485006	"basic leucine zipper transcription factor, ATF-like 3 [Source:MGI Symbol;Acc:MGI:1925491]"
Osm	4.77548	0.00260888	"oncostatin M [Source:MGI Symbol;Acc:MGI:104749]"
Cd37	4.75913	1.82416e-05	"CD37 antigen [Source:MGI Symbol;Acc:MGI:88330]"
Vcam1	4.7498	0.000701825	"vascular cell adhesion molecule 1 [Source:MGI Symbol;Acc:MGI:98926]"
C1qa	4.74865	4.10593e-09	"complement component 1, q subcomponent, alpha polypeptide [Source:MGI Symbol;Acc:MGI:88223]"
Cd14	4.73227	1.91542e-08	"CD14 antigen [Source:MGI Symbol;Acc:MGI:88318]"
Ccrl2	4.72752	2.16897e-09	"chemokine (C-C motif) receptor-like 2 [Source:MGI Symbol;Acc:MGI:1920904]"
Lyn	4.72446	1.005e-09	"Yamaguchi sarcoma viral (v-yes-1) oncogene homolog [Source:MGI Symbol;Acc:MGI:96892]"
Baz1a	4.67333	0.0126196	"bromodomain adjacent to zinc finger domain 1A [Source:MGI Symbol;Acc:MGI:1309478]"
H2-Oa	4.67136	0.00109654	"histocompatibility 2, O region alpha locus [Source:MGI Symbol;Acc:MGI:95924]"
Myo1g	4.65771	0.0127291	"myosin IG [Source:MGI Symbol;Acc:MGI:1927091]"
Ly86	4.64245	9.23335e-08	"lymphocyte antigen 86 [Source:MGI Symbol;Acc:MGI:1321404]"
Selplg	4.56115	8.94611e-07	"selectin, platelet (p-selectin) ligand [Source:MGI Symbol;Acc:MGI:106689]"
Msn	4.55944	2.32705e-06	"moesin [Source:MGI Symbol;Acc:MGI:97167]"
Gpr183	4.55441	7.06273e-05	"G protein-coupled receptor 183 [Source:MGI Symbol;Acc:MGI:2442034]"
AF251705	4.55139	1.06704e-10	"cDNA sequence AF251705 [Source:MGI Symbol;Acc:MGI:2153249]"
Lonrf3	4.544	0.042532	"LON peptidase N-terminal domain and ring finger 3 [Source:MGI Symbol;Acc:MGI:1921615]"
F11r	4.54238	6.54542e-05	"F11 receptor [Source:MGI Symbol;Acc:MGI:1321398]"
Gpr84	4.53821	1.88475e-13	"G protein-coupled receptor 84 [Source:MGI Symbol;Acc:MGI:1934129]"
Peli2	4.53748	0.00748585	"pellino 2 [Source:MGI Symbol;Acc:MGI:1891445]"
P2ry12	4.53649	1.9993e-11	"purinergic receptor P2Y, G-protein coupled 12 [Source:MGI Symbol;Acc:MGI:1918089]"
Bcl2a1a	4.53286	3.62459e-10	"B cell leukemia/lymphoma 2 related protein A1a [Source:MGI Symbol;Acc:MGI:102687]"
Bco2	4.52958	0.000360896	"beta-carotene oxygenase 2 [Source:MGI Symbol;Acc:MGI:2177469]"
Cd86	4.52791	5.96096e-06	"CD86 antigen [Source:MGI Symbol;Acc:MGI:101773]"
Tmem173	4.5231	2.53303e-06	"transmembrane protein 173 [Source:MGI Symbol;Acc:MGI:1919762]"
Slco2b1	4.50902	0.00513754	"solute carrier organic anion transporter family, member 2b1 [Source:MGI Symbol;Acc:MGI:1351872]"
Icosl	4.50137	5.45295e-08	"icos ligand [Source:MGI Symbol;Acc:MGI:1354701]"
Cyth4	4.49789	0.00260888	"cytohesin 4 [Source:MGI Symbol;Acc:MGI:2441702]"
Inpp5d	4.45829	0.000950158	"inositol polyphosphate-5-phosphatase D [Source:MGI Symbol;Acc:MGI:107357]"
Blnk	4.45248	2.48562e-06	"B cell linker [Source:MGI Symbol;Acc:MGI:96878]"
Tnfrsf1a	4.44101	0.000195333	"tumor necrosis factor receptor superfamily, member 1a [Source:MGI Symbol;Acc:MGI:1314884]"
Slamf8	4.43565	0.0248815	"SLAM family member 8 [Source:MGI Symbol;Acc:MGI:1921998]"
Il7r	4.42399	0.00417798	"interleukin 7 receptor [Source:MGI Symbol;Acc:MGI:96562]"
Trim25	4.41766	0.00156694	"tripartite motif-containing 25 [Source:MGI Symbol;Acc:MGI:102749]"
Gpr34	4.41476	3.90323e-06	"G protein-coupled receptor 34 [Source:MGI Symbol;Acc:MGI:1346334]"
Olfml3	4.41011	3.31795e-09	"olfactomedin-like 3 [Source:MGI Symbol;Acc:MGI:1914877]"
Sash3	4.40697	1.04838e-05	"SAM and SH3 domain containing 3 [Source:MGI Symbol;Acc:MGI:1921381]"
Glipr1	4.39309	0.000773962	"GLI pathogenesis-related 1 (glioma) [Source:MGI Symbol;Acc:MGI:1920940]"
Igsf6	4.38701	0.00800757	"immunoglobulin superfamily, member 6 [Source:MGI Symbol;Acc:MGI:1891393]"
Fcgr1	4.38593	2.03038e-07	"Fc receptor, IgG, high affinity I [Source:MGI Symbol;Acc:MGI:95498]"
Ptpn6	4.37018	4.69137e-08	"protein tyrosine phosphatase, non-receptor type 6 [Source:MGI Symbol;Acc:MGI:96055]"
4632428N05Rik	4.36801	1.63244e-12	"RIKEN cDNA 4632428N05 gene [Source:MGI Symbol;Acc:MGI:1921298]"
Hpgds	4.35167	1.64483e-06	"hematopoietic prostaglandin D synthase [Source:MGI Symbol;Acc:MGI:1859384]"
H2-Ab1	4.33966	0.0397685	"histocompatibility 2, class II antigen A, beta 1 [Source:MGI Symbol;Acc:MGI:103070]"
Tagap	4.32481	0.000443651	"T cell activation Rho GTPase activating protein [Source:MGI Symbol;Acc:MGI:3615484]"
Cd68	4.31227	5.04298e-10	"CD68 antigen [Source:MGI Symbol;Acc:MGI:88342]"
Bin2	4.304	0.000479685	"bridging integrator 2 [Source:MGI Symbol;Acc:MGI:3611448]"
Hck	4.29055	2.08081e-12	"hemopoietic cell kinase [Source:MGI Symbol;Acc:MGI:96052]"
P2ry6	4.26357	0.0233023	"pyrimidinergic receptor P2Y, G-protein coupled, 6 [Source:MGI Symbol;Acc:MGI:2673874]"
A630001G21Rik	4.26075	0.0116616	"RIKEN cDNA A630001G21 gene [Source:MGI Symbol;Acc:MGI:2443131]"
Tgm2	4.25806	5.46322e-05	"transglutaminase 2, C polypeptide [Source:MGI Symbol;Acc:MGI:98731]"
Tlr13	4.25604	1.82215e-07	"toll-like receptor 13 [Source:MGI Symbol;Acc:MGI:3045213]"
Itga5	4.2504	1.23018e-09	"integrin alpha 5 (fibronectin receptor alpha) [Source:MGI Symbol;Acc:MGI:96604]"
Tlr7	4.23711	2.46016e-07	"toll-like receptor 7 [Source:MGI Symbol;Acc:MGI:2176882]"
Entpd1	4.22404	1.2196e-06	"ectonucleoside triphosphate diphosphohydrolase 1 [Source:MGI Symbol;Acc:MGI:102805]"
Gdf15	4.22358	2.68641e-06	"growth differentiation factor 15 [Source:MGI Symbol;Acc:MGI:1346047]"
Hmha1	4.2156	0.0011876	"histocompatibility (minor) HA-1 [Source:MGI Symbol;Acc:MGI:1917969]"
Anxa3	4.20734	1.23087e-08	"annexin A3 [Source:MGI Symbol;Acc:MGI:1201378]"
Cebpa	4.20515	0.00521178	"CCAAT/enhancer binding protein (C/EBP), alpha [Source:MGI Symbol;Acc:MGI:99480]"
Maf	4.18381	0.000926487	"avian musculoaponeurotic fibrosarcoma (v-maf) AS42 oncogene homolog [Source:MGI Symbol;Acc:MGI:96909]"
Icam1	4.17545	1.17997e-06	"intercellular adhesion molecule 1 [Source:MGI Symbol;Acc:MGI:96392]"
Emp3	4.17125	5.61837e-08	"epithelial membrane protein 3 [Source:MGI Symbol;Acc:MGI:1098729]"
Rcsd1	4.17094	1.04838e-05	"RCSD domain containing 1 [Source:MGI Symbol;Acc:MGI:2676394]"
Cd33	4.16291	0.0011876	"CD33 antigen [Source:MGI Symbol;Acc:MGI:99440]"
Lgals9	4.15358	8.32869e-14	"lectin, galactose binding, soluble 9 [Source:MGI Symbol;Acc:MGI:109496]"
D17H6S56E-5	4.15	0.00021033	"DNA segment, Chr 17, human D6S56E 5 [Source:MGI Symbol;Acc:MGI:1306799]"
Tgif1	4.13929	4.25703e-11	"TGFB-induced factor homeobox 1 [Source:MGI Symbol;Acc:MGI:1194497]"
Cyp27a1	4.11936	0.0202593	"cytochrome P450, family 27, subfamily a, polypeptide 1 [Source:MGI Symbol;Acc:MGI:88594]"
Slc11a1	4.11914	0.00651275	"solute carrier family 11 (proton-coupled divalent metal ion transporters), member 1 [Source:MGI Symbol;Acc:MGI:1345275]"
Ifitm3	4.09866	0.0279418	"interferon induced transmembrane protein 3 [Source:MGI Symbol;Acc:MGI:1913391]"
Klhl6	4.09166	7.10761e-05	"kelch-like 6 [Source:MGI Symbol;Acc:MGI:2686922]"
Clcf1	4.06296	0.0240154	"cardiotrophin-like cytokine factor 1 [Source:MGI Symbol;Acc:MGI:1930088]"
Traf5	4.04614	7.96267e-06	"TNF receptor-associated factor 5 [Source:MGI Symbol;Acc:MGI:107548]"
Slc7a7	4.04245	0.000140674	"solute carrier family 7 (cationic amino acid transporter, y+ system), member 7 [Source:MGI Symbol;Acc:MGI:1337120]"
Zfp36l1	4.03548	0.000214571	"zinc finger protein 36, C3H type-like 1 [Source:MGI Symbol;Acc:MGI:107946]"
Tbxas1	4.01228	7.89461e-06	"thromboxane A synthase 1, platelet [Source:MGI Symbol;Acc:MGI:98497]"
Ets1	3.9596	3.64333e-06	"E26 avian leukemia oncogene 1, 5' domain [Source:MGI Symbol;Acc:MGI:95455]"
Tgfbr2	3.92116	0.000563569	"transforming growth factor, beta receptor II [Source:MGI Symbol;Acc:MGI:98729]"
Hvcn1	3.89648	4.86969e-07	"hydrogen voltage-gated channel 1 [Source:MGI Symbol;Acc:MGI:1921346]"
Aif1	3.89341	7.08543e-11	"allograft inflammatory factor 1 [Source:MGI Symbol;Acc:MGI:1343098]"
Havcr2	3.8893	3.83531e-06	"hepatitis A virus cellular receptor 2 [Source:MGI Symbol;Acc:MGI:2159682]"
Tnfaip2	3.86106	0.000149101	"tumor necrosis factor, alpha-induced protein 2 [Source:MGI Symbol;Acc:MGI:104960]"
Gpr4	3.84706	0.00888677	"G protein-coupled receptor 4 [Source:MGI Symbol;Acc:MGI:2441992]"
BC035044	3.82356	9.88495e-05	"cDNA sequence BC035044 [Source:MGI Symbol;Acc:MGI:2448540]"
Zeb2	3.8211	6.24715e-09	"zinc finger E-box binding homeobox 2 [Source:MGI Symbol;Acc:MGI:1344407]"
Mertk	3.81282	3.11303e-05	"c-mer proto-oncogene tyrosine kinase [Source:MGI Symbol;Acc:MGI:96965]"
Ikzf1	3.80841	0.0113284	"IKAROS family zinc finger 1 [Source:MGI Symbol;Acc:MGI:1342540]"
Trem2	3.80821	2.31651e-07	"triggering receptor expressed on myeloid cells 2 [Source:MGI Symbol;Acc:MGI:1913150]"
Dock8	3.79945	0.00499491	"dedicator of cytokinesis 8 [Source:MGI Symbol;Acc:MGI:1921396]"
Hcst	3.78628	0.019194	"hematopoietic cell signal transducer [Source:MGI Symbol;Acc:MGI:1344360]"
Neurl3	3.75702	3.71488e-06	"neuralized homolog 3 homolog (Drosophila) [Source:MGI Symbol;Acc:MGI:2429944]"
Zfp36	3.75256	2.19782e-20	"zinc finger protein 36 [Source:MGI Symbol;Acc:MGI:99180]"
Arpc1b	3.72092	5.28633e-05	"actin related protein 2/3 complex, subunit 1B [Source:MGI Symbol;Acc:MGI:1343142]"
Pdlim4	3.71169	0.000461525	"PDZ and LIM domain 4 [Source:MGI Symbol;Acc:MGI:1353470]"
Evi2a	3.67366	5.67319e-13	"ecotropic viral integration site 2a [Source:MGI Symbol;Acc:MGI:95458]"
Rab20	3.66596	3.29399e-05	"RAB20, member RAS oncogene family [Source:MGI Symbol;Acc:MGI:102789]"
Ptpn18	3.66068	0.00275921	"protein tyrosine phosphatase, non-receptor type 18 [Source:MGI Symbol;Acc:MGI:108410]"
Pilra	3.64694	0.00749249	"paired immunoglobin-like type 2 receptor alpha [Source:MGI Symbol;Acc:MGI:2450529]"
H2-Q6	3.63635	5.46322e-05	"histocompatibility 2, Q region locus 6 [Source:MGI Symbol;Acc:MGI:95935]"
Pik3r5	3.6133	2.11155e-07	"phosphoinositide-3-kinase, regulatory subunit 5, p101 [Source:MGI Symbol;Acc:MGI:2443588]"
Gmfg	3.59956	0.0180299	"glia maturation factor, gamma [Source:MGI Symbol;Acc:MGI:1927135]"
Ncf2	3.58285	2.3302e-05	"neutrophil cytosolic factor 2 [Source:MGI Symbol;Acc:MGI:97284]"
Unc93b1	3.55476	0.000293557	"unc-93 homolog B1 (C. elegans) [Source:MGI Symbol;Acc:MGI:1859307]"
Tlr2	3.55171	3.62459e-10	"toll-like receptor 2 [Source:MGI Symbol;Acc:MGI:1346060]"
Cnn2	3.54346	0.0242726	"calponin 2 [Source:MGI Symbol;Acc:MGI:105093]"
Sult1a1	3.54011	0.00315696	"sulfotransferase family 1A, phenol-preferring, member 1 [Source:MGI Symbol;Acc:MGI:102896]"
Ptprc	3.47269	0.000118035	"protein tyrosine phosphatase, receptor type, C [Source:MGI Symbol;Acc:MGI:97810]"
Cacna1s	3.466	0.019572	"calcium channel, voltage-dependent, L type, alpha 1S subunit [Source:MGI Symbol;Acc:MGI:88294]"
Arap3	3.46178	0.00392395	"ArfGAP with RhoGAP domain, ankyrin repeat and PH domain 3 [Source:MGI Symbol;Acc:MGI:2147274]"
Tec	3.45891	0.00449242	"tec protein tyrosine kinase [Source:MGI Symbol;Acc:MGI:98662]"
Apobec3	3.43068	0.0464906	"apolipoprotein B mRNA editing enzyme, catalytic polypeptide 3 [Source:MGI Symbol;Acc:MGI:1933111]"
Lrrc25	3.41289	4.10494e-07	"leucine rich repeat containing 25 [Source:MGI Symbol;Acc:MGI:2445284]"
Csf3r	3.40491	0.0206523	"colony stimulating factor 3 receptor (granulocyte) [Source:MGI Symbol;Acc:MGI:1339755]"
Fyb	3.39418	0.000626747	"FYN binding protein [Source:MGI Symbol;Acc:MGI:1346327]"
Lgals3	3.38994	0.00808607	"lectin, galactose binding, soluble 3 [Source:MGI Symbol;Acc:MGI:96778]"
Agmo	3.37603	0.0464324	"alkylglycerol monooxygenase [Source:MGI Symbol;Acc:MGI:2442495]"
Map3k8	3.365	0.00198721	"mitogen-activated protein kinase kinase kinase 8 [Source:MGI Symbol;Acc:MGI:1346878]"
Capn3	3.35788	0.0429166	"calpain 3 [Source:MGI Symbol;Acc:MGI:107437]"
Smim3	3.34398	2.89863e-05	"small integral membrane protein 3 [Source:MGI Symbol;Acc:MGI:1917088]"
Nab2	3.33691	0.00118833	NGFI-A Binding Protein 2
Renbp	3.33378	8.57834e-07	"renin binding protein [Source:MGI Symbol;Acc:MGI:105940]"
Tcf7l2	3.33103	1.63391e-05	"transcription factor 7 like 2, T cell specific, HMG box [Source:MGI Symbol;Acc:MGI:1202879]"
Nfatc1	3.24928	0.00969557	"nuclear factor of activated T cells, cytoplasmic, calcineurin dependent 1 [Source:MGI Symbol;Acc:MGI:102469]"
Clic1	3.23496	0.00185609	"chloride intracellular channel 1 [Source:MGI Symbol;Acc:MGI:2148924]"
Runx1	3.22228	0.000880617	"runt related transcription factor 1 [Source:MGI Symbol;Acc:MGI:99852]"
Rgs10	3.21459	1.82215e-07	"regulator of G-protein signalling 10 [Source:MGI Symbol;Acc:MGI:1915115]"
Myo1e	3.21275	0.0349517	"myosin IE [Source:MGI Symbol;Acc:MGI:106621]"
Mafb	3.20826	1.41439e-05	"v-maf musculoaponeurotic fibrosarcoma oncogene family, protein B (avian) [Source:MGI Symbol;Acc:MGI:104555]"
Irf4	3.20612	0.000318253	"interferon regulatory factor 4 [Source:MGI Symbol;Acc:MGI:1096873]"
Rhbdf2	3.20555	0.0214004	"rhomboid 5 homolog 2 (Drosophila) [Source:MGI Symbol;Acc:MGI:2442473]"
Slc1a3	3.16995	0.019572	"solute carrier family 1 (glial high affinity glutamate transporter), member 3 [Source:MGI Symbol;Acc:MGI:99917]"
Mfge8	3.14067	0.0240066	"milk fat globule-EGF factor 8 protein [Source:MGI Symbol;Acc:MGI:102768]"
Syngr2	3.11956	1.8748e-07	"synaptogyrin 2 [Source:MGI Symbol;Acc:MGI:1328324]"
Hpgd	3.09567	5.24742e-05	"hydroxyprostaglandin dehydrogenase 15 (NAD) [Source:MGI Symbol;Acc:MGI:108085]"
Capg	3.08319	0.000295774	"capping protein (actin filament), gelsolin-like [Source:MGI Symbol;Acc:MGI:1098259]"
Lpxn	3.07746	0.000484112	"leupaxin [Source:MGI Symbol;Acc:MGI:2147677]"
Fes	3.06945	0.0419549	"feline sarcoma oncogene [Source:MGI Symbol;Acc:MGI:95514]"
Pmp22	3.04127	4.05012e-05	"peripheral myelin protein 22 [Source:MGI Symbol;Acc:MGI:97631]"
Plek	3.03967	3.31337e-06	"pleckstrin [Source:MGI Symbol;Acc:MGI:1860485]"
Gimap6	3.02337	2.43708e-05	"GTPase, IMAP family member 6 [Source:MGI Symbol;Acc:MGI:1918876]"
Rnase4	3.01603	7.16888e-06	"ribonuclease, RNase A family 4 [Source:MGI Symbol;Acc:MGI:1926217]"
Litaf	3.00703	6.71962e-06	"LPS-induced TN factor [Source:MGI Symbol;Acc:MGI:1929512]"
Mlxipl	2.95623	0.0184215	"MLX interacting protein-like [Source:MGI Symbol;Acc:MGI:1927999]"
Pmaip1	2.90856	0.0047624	"phorbol-12-myristate-13-acetate-induced protein 1 [Source:MGI Symbol;Acc:MGI:1930146]"
Ptgs1	2.89353	3.39786e-06	"prostaglandin-endoperoxide synthase 1 [Source:MGI Symbol;Acc:MGI:97797]"
Ticam1	2.87924	0.00209916	"toll-like receptor adaptor molecule 1 [Source:MGI Symbol;Acc:MGI:2147032]"
Swap70	2.83575	5.28633e-05	"SWA-70 protein [Source:MGI Symbol;Acc:MGI:1298390]"
Tmc6	2.81926	0.0224641	"transmembrane channel-like gene family 6 [Source:MGI Symbol;Acc:MGI:1098686]"
Lcp1	2.79287	0.000443651	"lymphocyte cytosolic protein 1 [Source:MGI Symbol;Acc:MGI:104808]"
Hk2	2.79201	5.86697e-08	"hexokinase 2 [Source:MGI Symbol;Acc:MGI:1315197]"
Lsp1	2.77883	0.00136395	"lymphocyte specific 1 [Source:MGI Symbol;Acc:MGI:96832]"
Mpeg1	2.77717	0.000658554	"macrophage expressed gene 1 [Source:MGI Symbol;Acc:MGI:1333743]"
Sparc	2.77606	7.08805e-06	"secreted acidic cysteine rich glycoprotein [Source:MGI Symbol;Acc:MGI:98373]"
Ang	2.7748	0.000719106	"angiogenin, ribonuclease, RNase A family, 5 [Source:MGI Symbol;Acc:MGI:88022]"
Cxcl16	2.77453	0.00196272	"chemokine (C-X-C motif) ligand 16 [Source:MGI Symbol;Acc:MGI:1932682]"
Tuba1c	2.76342	4.71544e-06	"tubulin, alpha 1C [Source:MGI Symbol;Acc:MGI:1095409]"
Lacc1	2.72295	0.0146348	"laccase (multicopper oxidoreductase) domain containing 1 [Source:MGI Symbol;Acc:MGI:2445077]"
Lpcat2	2.72105	0.000127591	"lysophosphatidylcholine acyltransferase 2 [Source:MGI Symbol;Acc:MGI:3606214]"
Ctsz	2.71552	1.38696e-05	"cathepsin Z [Source:MGI Symbol;Acc:MGI:1891190]"
Cd83	2.70708	4.71544e-06	"CD83 antigen [Source:MGI Symbol;Acc:MGI:1328316]"
H2-K1	2.69931	6.59594e-05	"histocompatibility 2, K1, K region [Source:MGI Symbol;Acc:MGI:95904]"
Trf	2.69831	3.06905e-05	NA
Dapp1	2.65723	2.07396e-05	"dual adaptor for phosphotyrosine and 3-phosphoinositides 1 [Source:MGI Symbol;Acc:MGI:1347063]"
Plekho2	2.65427	8.94611e-07	"pleckstrin homology domain containing, family O member 2 [Source:MGI Symbol;Acc:MGI:2143132]"
Triobp	2.64184	0.0200776	"TRIO and F-actin binding protein [Source:MGI Symbol;Acc:MGI:1349410]"
Ighm	2.62397	0.000180084	"immunoglobulin heavy constant mu [Source:MGI Symbol;Acc:MGI:96448]"
Cyb5r2	2.61619	0.0244264	"cytochrome b5 reductase 2 [Source:MGI Symbol;Acc:MGI:2444415]"
Tnfrsf1b	2.60769	0.0176539	"tumor necrosis factor receptor superfamily, member 1b [Source:MGI Symbol;Acc:MGI:1314883]"
Car12	2.58788	0.0491675	"carbonic anyhydrase 12 [Source:MGI Symbol;Acc:MGI:1923709]"
Ncf1	2.58404	0.000635686	"neutrophil cytosolic factor 1 [Source:MGI Symbol;Acc:MGI:97283]"
Klk8	2.57183	0.0184873	"kallikrein related-peptidase 8 [Source:MGI Symbol;Acc:MGI:1343327]"
Lcp2	2.54879	2.02467e-07	"lymphocyte cytosolic protein 2 [Source:MGI Symbol;Acc:MGI:1321402]"
Tmem63a	2.52795	0.000995229	"transmembrane protein 63a [Source:MGI Symbol;Acc:MGI:2384789]"
Slc37a2	2.50508	0.0167966	"solute carrier family 37 (glycerol-3-phosphate transporter), member 2 [Source:MGI Symbol;Acc:MGI:1929693]"
Birc3	2.48355	0.0183379	"baculoviral IAP repeat-containing 3 [Source:MGI Symbol;Acc:MGI:1197007]"
Batf	2.44988	0.00973529	"basic leucine zipper transcription factor, ATF-like [Source:MGI Symbol;Acc:MGI:1859147]"
Tubb6	2.44761	0.00148382	"tubulin, beta 6 class V [Source:MGI Symbol;Acc:MGI:1915201]"
Pon3	2.43747	0.00484078	"paraoxonase 3 [Source:MGI Symbol;Acc:MGI:106686]"
Gsap	2.43673	0.00285829	"gamma-secretase activating protein [Source:MGI Symbol;Acc:MGI:2442259]"
Vamp8	2.41629	4.04027e-06	"vesicle-associated membrane protein 8 [Source:MGI Symbol;Acc:MGI:1336882]"
Txnip	2.37605	0.00100051	"thioredoxin interacting protein [Source:MGI Symbol;Acc:MGI:1889549]"
Sdc4	2.36224	1.07564e-11	"syndecan 4 [Source:MGI Symbol;Acc:MGI:1349164]"
Cd72	2.35245	0.00198387	"CD72 antigen [Source:MGI Symbol;Acc:MGI:88345]"
Tcn2	2.32778	0.000297419	"transcobalamin 2 [Source:MGI Symbol;Acc:MGI:98534]"
Fxyd5	2.3219	7.32549e-05	"FXYD domain-containing ion transport regulator 5 [Source:MGI Symbol;Acc:MGI:1201785]"
Nfkbie	2.30652	0.000345616	"nuclear factor of kappa light polypeptide gene enhancer in B cells inhibitor, epsilon [Source:MGI Symbol;Acc:MGI:1194908]"
Ppp1r18	2.29574	0.000478068	"protein phosphatase 1, regulatory subunit 18 [Source:MGI Symbol;Acc:MGI:1923698]"
Pdgfb	2.27254	9.78592e-05	"platelet derived growth factor, B polypeptide [Source:MGI Symbol;Acc:MGI:97528]"
Nfe2l2	2.26687	0.000836018	"nuclear factor, erythroid derived 2, like 2 [Source:MGI Symbol;Acc:MGI:108420]"
Alox5ap	2.25388	8.70717e-07	"arachidonate 5-lipoxygenase activating protein [Source:MGI Symbol;Acc:MGI:107505]"
Rassf2	2.24615	0.00453988	"Ras association (RalGDS/AF-6) domain family member 2 [Source:MGI Symbol;Acc:MGI:2442060]"
Phgdh	2.23225	0.0161157	"3-phosphoglycerate dehydrogenase [Source:MGI Symbol;Acc:MGI:1355330]"
Lat2	2.19768	0.0011876	"linker for activation of T cells family, member 2 [Source:MGI Symbol;Acc:MGI:1926479]"
Il12rb2	2.17257	0.0321612	"interleukin 12 receptor, beta 2 [Source:MGI Symbol;Acc:MGI:1270861]"
Tagln2	2.16643	0.0141559	"transgelin 2 [Source:MGI Symbol;Acc:MGI:1312985]"
Cmtm3	2.12511	0.0202034	"CKLF-like MARVEL transmembrane domain containing 3 [Source:MGI Symbol;Acc:MGI:2447162]"
Fosl1	2.1185	0.0401256	"fos-like antigen 1 [Source:MGI Symbol;Acc:MGI:107179]"
Tnfaip3	2.08518	0.000701825	"tumor necrosis factor, alpha-induced protein 3 [Source:MGI Symbol;Acc:MGI:1196377]"
Ifi30	2.0505	0.0206438	"interferon gamma inducible protein 30 [Source:MGI Symbol;Acc:MGI:2137648]"
Cd300a	2.04676	0.00653738	"CD300A antigen [Source:MGI Symbol;Acc:MGI:2443411]"
Pycard	1.96386	0.0233023	"PYD and CARD domain containing [Source:MGI Symbol;Acc:MGI:1931465]"
Psmb8	1.95552	0.00250473	"proteasome (prosome, macropain) subunit, beta type 8 (large multifunctional peptidase 7) [Source:MGI Symbol;Acc:MGI:1346527]"
Lyz2	1.93797	0.000198777	"lysozyme 2 [Source:MGI Symbol;Acc:MGI:96897]"
Clic4	1.92715	0.0221381	"chloride intracellular channel 4 (mitochondrial) [Source:MGI Symbol;Acc:MGI:1352754]"
B4galt1	1.9122	0.019572	"UDP-Gal:betaGlcNAc beta 1,4- galactosyltransferase, polypeptide 1 [Source:MGI Symbol;Acc:MGI:95705]"
Tjp2	1.89509	0.0352827	"tight junction protein 2 [Source:MGI Symbol;Acc:MGI:1341872]"
Rel	1.88729	0.000761816	"reticuloendotheliosis oncogene [Source:MGI Symbol;Acc:MGI:97897]"
Nfkb2	1.88718	0.00969557	"nuclear factor of kappa light polypeptide gene enhancer in B cells 2, p49/p100 [Source:MGI Symbol;Acc:MGI:1099800]"
Fam46c	1.84482	0.00111216	"family with sequence similarity 46, member C [Source:MGI Symbol;Acc:MGI:1921895]"
Rhog	1.84162	0.0187659	"ras homolog gene family, member G [Source:MGI Symbol;Acc:MGI:1928370]"
Pros1	1.81992	0.00284381	"protein S (alpha) [Source:MGI Symbol;Acc:MGI:1095733]"
KCTD12	1.80077	0.00501542	"mmu-mir-5130 [Source:miRBase;Acc:MI0018042]"
Tmem123	1.7876	0.019572	"transmembrane protein 123 [Source:MGI Symbol;Acc:MGI:1919179]"
B2m	1.77165	0.000124949	"beta-2 microglobulin [Source:MGI Symbol;Acc:MGI:88127]"
Ggta1	1.76097	0.015543	"glycoprotein galactosyltransferase alpha 1, 3 [Source:MGI Symbol;Acc:MGI:95704]"
Nfkbia	1.75712	0.0240066	"nuclear factor of kappa light polypeptide gene enhancer in B cells inhibitor, alpha [Source:MGI Symbol;Acc:MGI:104741]"
Cd82	1.74873	0.000428288	"CD82 antigen [Source:MGI Symbol;Acc:MGI:104651]"
Cd63	1.74296	1.61747e-06	"CD63 antigen [Source:MGI Symbol;Acc:MGI:99529]"
Plxdc2	1.73821	0.000701825	"plexin domain containing 2 [Source:MGI Symbol;Acc:MGI:1914698]"
Epb4.1l2	1.70329	3.66583e-05	"erythrocyte protein band 4.1-like 2 [Source:MGI Symbol;Acc:MGI:103009]"
Adrb2	1.67428	0.0125322	"adrenergic receptor, beta 2 [Source:MGI Symbol;Acc:MGI:87938]"
1700112E06Rik	1.66397	0.010436	"RIKEN cDNA 1700112E06 gene [Source:MGI Symbol;Acc:MGI:1923883]"
Pik3ap1	1.66232	0.0109432	"phosphoinositide-3-kinase adaptor protein 1 [Source:MGI Symbol;Acc:MGI:1933177]"
Nfia	1.64046	0.00308829	"nuclear factor I/A [Source:MGI Symbol;Acc:MGI:108056]"
Gstk1	1.63539	0.0184215	"glutathione S-transferase kappa 1 [Source:MGI Symbol;Acc:MGI:1923513]"
Sgpl1	1.60244	0.0272986	"sphingosine phosphate lyase 1 [Source:MGI Symbol;Acc:MGI:1261415]"
Wipf1	1.58582	0.019572	"WAS/WASL interacting protein family, member 1 [Source:MGI Symbol;Acc:MGI:2178801]"
Spata13	1.572	0.0155177	"spermatogenesis associated 13 [Source:MGI Symbol;Acc:MGI:104838]"
Gngt2	1.56087	0.00920166	"guanine nucleotide binding protein (G protein), gamma transducing activity polypeptide 2 [Source:MGI Symbol;Acc:MGI:893584]"
Prex1	1.55472	0.0140763	"phosphatidylinositol-3,4,5-trisphosphate-dependent Rac exchange factor 1 [Source:MGI Symbol;Acc:MGI:3040696]"
Gpr1	1.55144	0.0283326	"G protein-coupled receptor 1 [Source:MGI Symbol;Acc:MGI:2385324]"
Hmox1	1.52712	5.84892e-07	"heme oxygenase (decycling) 1 [Source:MGI Symbol;Acc:MGI:96163]"
Csf1	1.49088	0.00661062	"colony stimulating factor 1 (macrophage) [Source:MGI Symbol;Acc:MGI:1339753]"
Id2	1.48468	0.0429166	"inhibitor of DNA binding 2 [Source:MGI Symbol;Acc:MGI:96397]"
Nfib	1.48105	0.0497198	"nuclear factor I/B [Source:MGI Symbol;Acc:MGI:103188]"
Golm1	1.46811	0.0125965	"golgi membrane protein 1 [Source:MGI Symbol;Acc:MGI:1917329]"
Plekho1	1.46334	0.0206999	"pleckstrin homology domain containing, family O member 1 [Source:MGI Symbol;Acc:MGI:1914470]"
Hexb	1.4347	0.0158061	"hexosaminidase B [Source:MGI Symbol;Acc:MGI:96074]"
Gadd45b	1.37616	0.00106545	"growth arrest and DNA-damage-inducible 45 beta [Source:MGI Symbol;Acc:MGI:107776]"
Phldb1	1.35466	0.0003108	"pleckstrin homology-like domain, family B, member 1 [Source:MGI Symbol;Acc:MGI:2143230]"
Fhl3	1.3539	0.0247727	"four and a half LIM domains 3 [Source:MGI Symbol;Acc:MGI:1341092]"
Tnfrsf12a	1.34875	0.00279757	"tumor necrosis factor receptor superfamily, member 12a [Source:MGI Symbol;Acc:MGI:1351484]"
Tgfbr1	1.31299	0.00223857	"transforming growth factor, beta receptor I [Source:MGI Symbol;Acc:MGI:98728]"
Bmp2k	1.27708	0.000494371	"BMP2 inducible kinase [Source:MGI Symbol;Acc:MGI:2155456]"
Arhgdib	1.25867	0.000174905	"Rho, GDP dissociation inhibitor (GDI) beta [Source:MGI Symbol;Acc:MGI:101940]"
Itgav	1.24369	0.0397913	"integrin alpha V [Source:MGI Symbol;Acc:MGI:96608]"
Golim4	1.19661	0.0206999	"golgi integral membrane protein 4 [Source:MGI Symbol;Acc:MGI:1920374]"
Fastkd1	1.19018	0.0291928	"FAST kinase domains 1 [Source:MGI Symbol;Acc:MGI:2444596]"
Gna13	1.18796	0.00439267	"guanine nucleotide binding protein, alpha 13 [Source:MGI Symbol;Acc:MGI:95768]"
Nfkbid	1.15918	0.0136624	"nuclear factor of kappa light polypeptide gene enhancer in B cells inhibitor, delta [Source:MGI Symbol;Acc:MGI:3041243]"
Nfkb1	1.1377	0.0163105	"nuclear factor of kappa light polypeptide gene enhancer in B cells 1, p105 [Source:MGI Symbol;Acc:MGI:97312]"
Adamts2	1.13207	0.00371613	"a disintegrin-like and metallopeptidase (reprolysin type) with thrombospondin type 1 motif, 2 [Source:MGI Symbol;Acc:MGI:1347356]"
Nfkbiz	1.11836	0.00013217	"nuclear factor of kappa light polypeptide gene enhancer in B cells inhibitor, zeta [Source:MGI Symbol;Acc:MGI:1931595]"
Rab8b	1.0344	0.0271104	"RAB8B, member RAS oncogene family [Source:MGI Symbol;Acc:MGI:2442982]"
Egr1	1.02967	0.000461525	"early growth response 1 [Source:MGI Symbol;Acc:MGI:95295]"
Cflar	0.990989	0.0175272	"CASP8 and FADD-like apoptosis regulator [Source:MGI Symbol;Acc:MGI:1336166]"
Sema5b	0.982824	0.0323418	"sema domain, seven thrombospondin repeats (type 1 and type 1-like), transmembrane domain (TM) and short cytoplasmic domain, (semaphorin) 5B [Source:MGI Symbol;Acc:MGI:107555]"
Gatm	0.943921	0.0259568	"glycine amidinotransferase (L-arginine:glycine amidinotransferase) [Source:MGI Symbol;Acc:MGI:1914342]"
Bcl6	0.943396	0.0303145	"B cell leukemia/lymphoma 6 [Source:MGI Symbol;Acc:MGI:107187]"
Elovl1	0.883691	0.00713252	"elongation of very long chain fatty acids (FEN1/Elo2, SUR4/Elo3, yeast)-like 1 [Source:MGI Symbol;Acc:MGI:1858959]"
Rbpj	0.850065	0.0200776	"recombination signal binding protein for immunoglobulin kappa J region [Source:MGI Symbol;Acc:MGI:96522]"
Igfbp4	0.763552	0.00176178	"insulin-like growth factor binding protein 4 [Source:MGI Symbol;Acc:MGI:96439]"
Atp6v0e	0.750626	0.00150164	"ATPase, H+ transporting, lysosomal V0 subunit E [Source:MGI Symbol;Acc:MGI:1328318]"
Hilpda	0.750369	0.00801711	"hypoxia inducible lipid droplet associated [Source:MGI Symbol;Acc:MGI:1916823]"
Tbc1d5	0.74741	0.0257197	"TBC1 domain family, member 5 [Source:MGI Symbol;Acc:MGI:1919488]"
Ngb	0.73483	0.035326	"neuroglobin [Source:MGI Symbol;Acc:MGI:2151886]"
Sat1	0.726699	0.0157511	"spermidine/spermine N1-acetyl transferase 1 [Source:MGI Symbol;Acc:MGI:98233]"
Cdh4	0.718959	0.0239677	"cadherin 4 [Source:MGI Symbol;Acc:MGI:99218]"
Psat1	0.7036	0.0279829	"phosphoserine aminotransferase 1 [Source:MGI Symbol;Acc:MGI:2183441]"
Tacr3	0.658429	0.0332273	"tachykinin receptor 3 [Source:MGI Symbol;Acc:MGI:892968]"
Ly6e	0.611157	0.0131437	"lymphocyte antigen 6 complex, locus E [Source:MGI Symbol;Acc:MGI:106651]"
Slc17a6	0.595526	0.0157956	"solute carrier family 17 (sodium-dependent inorganic phosphate cotransporter), member 6 [Source:MGI Symbol;Acc:MGI:2156052]"
Ssbp3	0.589656	0.00997411	"single-stranded DNA binding protein 3 [Source:MGI Symbol;Acc:MGI:1919725]"
Rnf2	0.544648	0.0335355	"ring finger protein 2 [Source:MGI Symbol;Acc:MGI:1101759]"
Zfp277	0.482584	0.0149568	"zinc finger protein 277 [Source:MGI Symbol;Acc:MGI:1890393]"
Lamp2	0.421041	0.0172652	"lysosomal-associated membrane protein 2 [Source:MGI Symbol;Acc:MGI:96748]"
Fth1	0.368573	0.0203039	"ferritin heavy chain 1 [Source:MGI Symbol;Acc:MGI:95588]"
Ckb	-0.296332	0.0456184	"creatine kinase, brain [Source:MGI Symbol;Acc:MGI:88407]"
Shisa4	-0.319495	0.0240066	"shisa homolog 4 (Xenopus laevis) [Source:MGI Symbol;Acc:MGI:1924802]"
Kifap3	-0.332205	0.019572	"kinesin-associated protein 3 [Source:MGI Symbol;Acc:MGI:107566]"
Smarca4	-0.340611	0.0447277	"SWI/SNF related, matrix associated, actin dependent regulator of chromatin, subfamily a, member 4 [Source:MGI Symbol;Acc:MGI:88192]"
Celf4	-0.347641	0.0213549	"CUGBP, Elav-like family member 4 [Source:MGI Symbol;Acc:MGI:1932407]"
Rnf115	-0.379929	0.0260236	"ring finger protein 115 [Source:MGI Symbol;Acc:MGI:1915095]"
Armc1	-0.386161	0.0153032	"armadillo repeat containing 1 [Source:MGI Symbol;Acc:MGI:1921502]"
Ppil3	-0.393969	0.0252544	"peptidylprolyl isomerase (cyclophilin)-like 3 [Source:MGI Symbol;Acc:MGI:1917475]"
Rangap1	-0.423106	0.0462673	"RAN GTPase activating protein 1 [Source:MGI Symbol;Acc:MGI:103071]"
Pcp4	-0.430894	0.0462673	"Purkinje cell protein 4 [Source:MGI Symbol;Acc:MGI:97509]"
Ankrd29	-0.447765	0.0282266	"ankyrin repeat domain 29 [Source:MGI Symbol;Acc:MGI:2687055]"
H2afj	-0.448082	0.0289635	"H2A histone family, member J [Source:MGI Symbol;Acc:MGI:3606192]"
3632451O06Rik	-0.46338	0.0379595	"RIKEN cDNA 3632451O06 gene [Source:MGI Symbol;Acc:MGI:1914669]"
Slc6a3	-0.470313	0.0121994	"solute carrier family 6 (neurotransmitter transporter, dopamine), member 3 [Source:MGI Symbol;Acc:MGI:94862]"
F2r	-0.475413	0.000563569	"coagulation factor II (thrombin) receptor [Source:MGI Symbol;Acc:MGI:101802]"
Klhl32	-0.476146	0.0202593	"kelch-like 32 [Source:MGI Symbol;Acc:MGI:3612790]"
Chst10	-0.485226	0.0120791	"carbohydrate sulfotransferase 10 [Source:MGI Symbol;Acc:MGI:2138283]"
Garnl3	-0.489135	0.0173532	"GTPase activating RANGAP domain-like 3 [Source:MGI Symbol;Acc:MGI:2139309]"
Clgn	-0.491416	0.019572	"calmegin [Source:MGI Symbol;Acc:MGI:107472]"
Mapk9	-0.498139	0.0137236	"mitogen-activated protein kinase 9 [Source:MGI Symbol;Acc:MGI:1346862]"
Fkbp1b	-0.528257	0.0060697	"FK506 binding protein 1b [Source:MGI Symbol;Acc:MGI:1336205]"
Tspan17	-0.535122	0.000995229	"tetraspanin 17 [Source:MGI Symbol;Acc:MGI:1921507]"
Socs2	-0.537376	0.0431555	"suppressor of cytokine signaling 2 [Source:MGI Symbol;Acc:MGI:1201787]"
Pcsk1	-0.549469	1.15877e-05	"proprotein convertase subtilisin/kexin type 1 [Source:MGI Symbol;Acc:MGI:97511]"
Lmcd1	-0.554176	0.018022	"LIM and cysteine-rich domains 1 [Source:MGI Symbol;Acc:MGI:1353635]"
Ankrd34b	-0.562494	0.00104103	"ankyrin repeat domain 34B [Source:MGI Symbol;Acc:MGI:2443245]"
Pcdh17	-0.586411	0.042532	"protocadherin 17 [Source:MGI Symbol;Acc:MGI:2684924]"
Itsn2	-0.601626	0.0485006	"intersectin 2 [Source:MGI Symbol;Acc:MGI:1338049]"
mt-Nd6	-0.606058	3.71558e-05	"mitochondrially encoded NADH dehydrogenase 6 [Source:MGI Symbol;Acc:MGI:102495]"
mt-Nd5	-0.619048	0.000434642	"mitochondrially encoded NADH dehydrogenase 5 [Source:MGI Symbol;Acc:MGI:102496]"
Gng13	-0.637826	0.0163162	"guanine nucleotide binding protein (G protein), gamma 13 [Source:MGI Symbol;Acc:MGI:1925616]"
Anxa1	-0.681367	0.0018095	"annexin A1 [Source:MGI Symbol;Acc:MGI:96819]"
Arl2bp	-0.695416	0.041502	"ADP-ribosylation factor-like 2 binding protein [Source:MGI Symbol;Acc:MGI:1349429]"
Homer2	-0.697342	0.0283108	"homer homolog 2 (Drosophila) [Source:MGI Symbol;Acc:MGI:1347354]"
Mrm1	-0.712723	0.0129727	"mitochondrial rRNA methyltransferase 1 homolog (S. cerevisiae) [Source:MGI Symbol;Acc:MGI:2443470]"
Fam196b	-0.73441	0.0270021	"family with sequence similarity 196, member B [Source:MGI Symbol;Acc:MGI:3643491]"
Gsg1l	-0.74203	0.0242521	"GSG1-like [Source:MGI Symbol;Acc:MGI:2685483]"
Kcnma1	-0.813238	0.00090853	"potassium large conductance calcium-activated channel, subfamily M, alpha member 1 [Source:MGI Symbol;Acc:MGI:99923]"
Klf9	-0.83595	0.00680964	"Kruppel-like factor 9 [Source:MGI Symbol;Acc:MGI:1333856]"
Srpx2	-0.901585	0.000203331	"sushi-repeat-containing protein, X-linked 2 [Source:MGI Symbol;Acc:MGI:1916042]"
Bfsp2	-0.939271	0.015543	"beaded filament structural protein 2, phakinin [Source:MGI Symbol;Acc:MGI:1333828]"
March-11	-0.997904	0.00399354	"membrane-associated ring finger (C3HC4) 11 [Source:MGI Symbol;Acc:MGI:3608327]"
Derl3	-1.08982	0.016086	"Der1-like domain family, member 3 [Source:MGI Symbol;Acc:MGI:1917627]"
Eps8l1	-1.99634	0.0434105	"EPS8-like 1 [Source:MGI Symbol;Acc:MGI:1914675]"
Flt4	-2.13436	0.000609776	"FMS-like tyrosine kinase 4 [Source:MGI Symbol;Acc:MGI:95561]"
Gm10621	-2.2698	0.0475317	"predicted gene 10621 [Source:MGI Symbol;Acc:MGI:3642291]"
Mastl	-2.35512	0.0462648	"microtubule associated serine/threonine kinase-like [Source:MGI Symbol;Acc:MGI:1914371]"
Rbm20	-2.66548	0.000792947	"RNA binding motif protein 20 [Source:MGI Symbol;Acc:MGI:1920963]"
Ifitm1	-4.42385	0.0225303	"interferon induced transmembrane protein 1 [Source:MGI Symbol;Acc:MGI:1915963]"
